# Supplementary material for: Accuracy comparison of ARIMA and XGBoost forecasting models in predicting the incidence of COVID-19 in Bangladesh
Source: PLOS Glob Public Health. 2022 May 18;2(5):e0000495. doi: 10.1371/journal.pgph.0000495 (PMC10021465; doi:10.1371/journal.pgph.0000495)
Supplement: S1 Data — (XLSX) [file pgph.0000495.s001.xlsx]

## Sheet: Data
Time Series COVID-19 Data of Bangladesh from March 08, 2020 to November 30, 2021
Date	Conf.cases	Conf.deaths
2020-03-08	3	0
2020-03-09	0	0
2020-03-10	0	0
2020-03-11	0	0
2020-03-12	0	0
2020-03-13	0	0
2020-03-14	0	0
2020-03-15	0	0
2020-03-16	2	0
2020-03-17	3	0
2020-03-18	0	0
2020-03-19	2	0
2020-03-20	7	1
2020-03-21	0	0
2020-03-22	7	1
2020-03-23	3	0
2020-03-24	6	1
2020-03-25	6	1
2020-03-26	0	0
2020-03-27	9	1
2020-03-28	0	0
2020-03-29	0	0
2020-03-30	1	0
2020-03-31	2	0
2020-04-01	3	1
2020-04-02	2	0
2020-04-03	5	0
2020-04-04	9	2
2020-04-05	18	1
2020-04-06	35	3
2020-04-07	41	5
2020-04-08	54	3
2020-04-09	112	1
2020-04-10	94	6
2020-04-11	58	3
2020-04-12	139	4
2020-04-13	182	5
2020-04-14	209	7
2020-04-15	219	4
2020-04-16	341	10
2020-04-17	266	15
2020-04-18	306	9
2020-04-19	312	7
2020-04-20	492	10
2020-04-21	434	9
2020-04-22	390	10
2020-04-23	414	7
2020-04-24	503	4
2020-04-25	309	9
2020-04-26	418	5
2020-04-27	497	7
2020-04-28	549	3
2020-04-29	641	8
2020-04-30	564	5
2020-05-01	571	2
2020-05-02	552	5
2020-05-03	665	2
2020-05-04	688	5
2020-05-05	786	1
2020-05-06	790	3
2020-05-07	706	13
2020-05-08	709	7
2020-05-09	636	8
2020-05-10	887	14
2020-05-11	1034	11
2020-05-12	969	11
2020-05-13	1162	19
2020-05-14	1041	14
2020-05-15	1202	15
2020-05-16	930	16
2020-05-17	1273	14
2020-05-18	1602	21
2020-05-19	1251	21
2020-05-20	1617	16
2020-05-21	1773	22
2020-05-22	1694	24
2020-05-23	1873	20
2020-05-24	1532	28
2020-05-25	1975	21
2020-05-26	1166	21
2020-05-27	1541	22
2020-05-28	2029	15
2020-05-29	2523	23
2020-05-30	1764	28
2020-05-31	2545	40
2020-06-01	2381	22
2020-06-02	2911	37
2020-06-03	2695	37
2020-06-04	2423	35
2020-06-05	2828	30
2020-06-06	2635	35
2020-06-07	2743	42
2020-06-08	2735	42
2020-06-09	3171	45
2020-06-10	3190	37
2020-06-11	3187	37
2020-06-12	3471	46
2020-06-13	2856	44
2020-06-14	3141	32
2020-06-15	3099	38
2020-06-16	3862	53
2020-06-17	4008	43
2020-06-18	3803	38
2020-06-19	3243	45
2020-06-20	3240	37
2020-06-21	3531	39
2020-06-22	3480	38
2020-06-23	3412	43
2020-06-24	3462	37
2020-06-25	3946	39
2020-06-26	3868	40
2020-06-27	3504	34
2020-06-28	3809	43
2020-06-29	4014	45
2020-06-30	3682	64
2020-07-01	3775	41
2020-07-02	4019	38
2020-07-03	3114	42
2020-07-04	3288	29
2020-07-05	2738	55
2020-07-06	3201	44
2020-07-07	3027	55
2020-07-08	3489	46
2020-07-09	3360	41
2020-07-10	2949	37
2020-07-11	2686	30
2020-07-12	2666	47
2020-07-13	3099	39
2020-07-14	3163	33
2020-07-15	3533	33
2020-07-16	2733	39
2020-07-17	3034	51
2020-07-18	2709	34
2020-07-19	2459	37
2020-07-20	2928	50
2020-07-21	3057	41
2020-07-22	2744	42
2020-07-23	2856	50
2020-07-24	2548	35
2020-07-25	2520	38
2020-07-26	2275	54
2020-07-27	2772	37
2020-07-28	2960	35
2020-07-29	3009	35
2020-07-30	2695	48
2020-07-31	2772	28
2020-08-01	2199	21
2020-08-02	886	22
2020-08-03	1356	30
2020-08-04	1918	50
2020-08-05	2654	33
2020-08-06	2977	39
2020-08-07	2851	27
2020-08-08	2611	32
2020-08-09	2487	34
2020-08-10	2907	39
2020-08-11	2996	33
2020-08-12	2995	42
2020-08-13	2617	44
2020-08-14	2766	34
2020-08-15	2644	34
2020-08-16	2024	32
2020-08-17	2595	37
2020-08-18	3200	46
2020-08-19	2747	41
2020-08-20	2868	41
2020-08-21	2401	39
2020-08-22	2265	46
2020-08-23	1973	34
2020-08-24	2485	42
2020-08-25	2545	45
2020-08-26	2519	54
2020-08-27	2436	45
2020-08-28	2211	47
2020-08-29	2131	32
2020-08-30	1897	42
2020-08-31	2174	33
2020-09-01	1950	35
2020-09-02	2582	35
2020-09-03	2158	32
2020-09-04	1929	29
2020-09-05	1950	35
2020-09-06	1592	32
2020-09-07	2202	37
2020-09-08	1892	36
2020-09-09	1827	41
2020-09-10	1892	41
2020-09-11	1792	34
2020-09-12	1282	34
2020-09-13	1476	31
2020-09-14	1812	26
2020-09-15	1724	43
2020-09-16	1615	21
2020-09-17	1593	36
2020-09-18	1541	22
2020-09-19	1567	32
2020-09-20	1544	26
2020-09-21	1705	40
2020-09-22	1557	28
2020-09-23	1666	37
2020-09-24	1540	28
2020-09-25	1383	21
2020-09-26	1106	36
2020-09-27	1275	32
2020-09-28	1407	32
2020-09-29	1488	26
2020-09-30	1436	32
2020-10-01	1508	21
2020-10-02	1396	33
2020-10-03	1182	20
2020-10-04	1125	23
2020-10-05	1442	27
2020-10-06	1499	30
2020-10-07	1520	35
2020-10-08	1441	20
2020-10-09	1278	17
2020-10-10	1203	23
2020-10-11	1193	24
2020-10-12	1472	31
2020-10-13	1537	22
2020-10-14	1684	16
2020-10-15	1600	15
2020-10-16	1527	15
2020-10-17	1209	23
2020-10-18	1274	14
2020-10-19	1637	21
2020-10-20	1380	18
2020-10-21	1545	24
2020-10-22	1696	24
2020-10-23	1586	14
2020-10-24	1094	19
2020-10-25	1308	23
2020-10-26	1436	15
2020-10-27	1335	20
2020-10-28	1493	23
2020-10-29	1681	25
2020-10-30	1604	19
2020-10-31	1320	18
2020-11-01	1568	18
2020-11-02	1736	25
2020-11-03	1659	17
2020-11-04	1517	21
2020-11-05	1842	17
2020-11-06	1469	15
2020-11-07	1289	13
2020-11-08	1474	18
2020-11-09	1683	25
2020-11-10	1699	16
2020-11-11	1733	19
2020-11-12	1845	13
2020-11-13	1767	19
2020-11-14	1531	14
2020-11-15	1837	21
2020-11-16	2139	21
2020-11-17	2212	39
2020-11-18	2111	21
2020-11-19	2364	30
2020-11-20	2275	17
2020-11-21	1847	28
2020-11-22	2060	38
2020-11-23	2419	28
2020-11-24	2230	32
2020-11-25	2156	39
2020-11-26	2292	37
2020-11-27	2273	20
2020-11-28	1908	36
2020-11-29	1788	29
2020-11-30	2525	35
2020-12-01	2293	31
2020-12-02	2198	38
2020-12-03	2316	35
2020-12-04	2252	24
2020-12-05	1888	35
2020-12-06	1666	31
2020-12-07	2198	36
2020-12-08	2202	32
2020-12-09	2159	24
2020-12-10	1861	37
2020-12-11	1884	19
2020-12-12	1329	34
2020-12-13	1355	32
2020-12-14	1799	37
2020-12-15	1877	40
2020-12-16	1632	27
2020-12-17	1134	36
2020-12-18	1318	25
2020-12-19	1267	25
2020-12-20	1153	38
2020-12-21	1470	32
2020-12-22	1318	17
2020-12-23	1367	30
2020-12-24	1234	19
2020-12-25	1163	20
2020-12-26	834	30
2020-12-27	1049	24
2020-12-28	932	27
2020-12-29	1181	30
2020-12-30	1235	22
2020-12-31	1014	28
2021-01-01	990	17
2021-01-02	684	23
2021-01-03	835	27
2021-01-04	910	24
2021-01-05	991	20
2021-01-06	978	17
2021-01-07	1007	31
2021-01-08	785	16
2021-01-09	692	22
2021-01-10	1071	25
2021-01-11	849	22
2021-01-12	718	16
2021-01-13	890	14
2021-01-14	813	16
2021-01-15	762	13
2021-01-16	578	21
2021-01-17	569	23
2021-01-18	697	16
2021-01-19	702	20
2021-01-20	656	8
2021-01-21	584	16
2021-01-22	619	15
2021-01-23	436	22
2021-01-24	473	20
2021-01-25	602	18
2021-01-26	515	14
2021-01-27	528	17
2021-01-28	509	15
2021-01-29	454	7
2021-01-30	363	17
2021-01-31	369	16
2021-02-01	443	10
2021-02-02	525	12
2021-02-03	438	13
2021-02-04	485	13
2021-02-05	435	7
2021-02-06	305	8
2021-02-07	292	15
2021-02-08	316	16
2021-02-09	387	8
2021-02-10	388	10
2021-02-11	418	9
2021-02-12	404	5
2021-02-13	291	13
2021-02-14	326	8
2021-02-15	446	11
2021-02-16	396	13
2021-02-17	443	16
2021-02-18	391	15
2021-02-19	406	8
2021-02-20	350	5
2021-02-21	327	7
2021-02-22	366	7
2021-02-23	399	18
2021-02-24	428	5
2021-02-25	410	5
2021-02-26	470	11
2021-02-27	407	5
2021-02-28	385	8
2021-03-01	585	8
2021-03-02	515	7
2021-03-03	614	5
2021-03-04	619	7
2021-03-05	635	6
2021-03-06	540	10
2021-03-07	606	11
2021-03-08	845	14
2021-03-09	912	13
2021-03-10	1018	7
2021-03-11	1051	6
2021-03-12	1066	13
2021-03-13	1014	12
2021-03-14	1159	18
2021-03-15	1773	26
2021-03-16	1719	26
2021-03-17	1865	11
2021-03-18	2187	16
2021-03-19	1899	18
2021-03-20	1868	26
2021-03-21	2172	22
2021-03-22	2809	30
2021-03-23	3554	18
2021-03-24	3567	25
2021-03-25	3587	34
2021-03-26	3737	33
2021-03-27	3674	39
2021-03-28	3908	35
2021-03-29	5181	45
2021-03-30	5042	45
2021-03-31	5358	52
2021-04-01	6469	59
2021-04-02	6830	50
2021-04-03	5683	58
2021-04-04	7087	53
2021-04-05	7075	52
2021-04-06	7213	66
2021-04-07	7626	63
2021-04-08	6854	74
2021-04-09	7462	63
2021-04-10	5343	77
2021-04-11	5819	78
2021-04-12	7201	83
2021-04-13	6028	69
2021-04-14	5185	96
2021-04-15	4192	94
2021-04-16	4417	101
2021-04-17	3473	101
2021-04-18	3698	102
2021-04-19	4271	112
2021-04-20	4559	91
2021-04-21	4280	95
2021-04-22	4014	98
2021-04-23	3629	88
2021-04-24	2697	83
2021-04-25	2922	101
2021-04-26	3306	97
2021-04-27	3031	78
2021-04-28	2955	77
2021-04-29	2341	88
2021-04-30	2177	57
2021-05-01	1452	60
2021-05-02	1359	69
2021-05-03	1739	65
2021-05-04	1914	61
2021-05-05	1742	50
2021-05-06	1822	41
2021-05-07	1682	37
2021-05-08	1285	45
2021-05-09	1386	56
2021-05-10	1514	38
2021-05-11	1230	33
2021-05-12	1140	40
2021-05-13	1290	31
2021-05-14	848	26
2021-05-15	261	22
2021-05-16	363	25
2021-05-17	698	32
2021-05-18	1272	30
2021-05-19	1608	37
2021-05-20	1457	36
2021-05-21	1504	26
2021-05-22	1028	38
2021-05-23	1354	28
2021-05-24	1441	25
2021-05-25	1675	40
2021-05-26	1497	17
2021-05-27	1292	22
2021-05-28	1358	31
2021-05-29	1043	38
2021-05-30	1444	34
2021-05-31	1710	36
2021-06-01	1765	41
2021-06-02	1988	34
2021-06-03	1687	30
2021-06-04	1887	34
2021-06-05	1447	43
2021-06-06	1676	38
2021-06-07	1970	30
2021-06-08	2322	44
2021-06-09	2537	36
2021-06-10	2576	40
2021-06-11	2454	43
2021-06-12	1637	39
2021-06-13	2436	47
2021-06-14	3050	54
2021-06-15	3319	50
2021-06-16	3956	60
2021-06-17	3840	63
2021-06-18	3883	54
2021-06-19	3057	67
2021-06-20	3641	82
2021-06-21	4636	78
2021-06-22	4846	76
2021-06-23	5727	85
2021-06-24	6058	81
2021-06-25	5869	108
2021-06-26	4334	77
2021-06-27	5268	119
2021-06-28	8364	104
2021-06-29	7666	112
2021-06-30	8822	115
2021-07-01	8301	143
2021-07-02	8483	132
2021-07-03	6214	134
2021-07-04	8661	153
2021-07-05	9964	164
2021-07-06	11525	163
2021-07-07	11162	201
2021-07-08	11651	199
2021-07-09	11324	212
2021-07-10	8772	185
2021-07-11	11874	230
2021-07-12	13768	220
2021-07-13	12198	203
2021-07-14	12383	210
2021-07-15	12236	226
2021-07-16	12148	187
2021-07-17	8489	204
2021-07-18	11578	225
2021-07-19	13321	231
2021-07-20	11579	200
2021-07-21	7614	173
2021-07-22	3697	187
2021-07-23	6364	166
2021-07-24	6780	195
2021-07-25	11291	228
2021-07-26	15192	247
2021-07-27	14925	258
2021-07-28	16230	237
2021-07-29	15271	239
2021-07-30	13862	212
2021-07-31	9369	218
2021-08-01	14844	231
2021-08-02	15989	246
2021-08-03	15776	235
2021-08-04	13817	241
2021-08-05	12744	264
2021-08-06	12606	248
2021-08-07	8136	261
2021-08-08	10299	241
2021-08-09	11463	245
2021-08-10	11164	264
2021-08-11	10420	237
2021-08-12	10126	215
2021-08-13	8465	197
2021-08-14	6885	178
2021-08-15	6684	187
2021-08-16	6959	174
2021-08-17	7535	198
2021-08-18	7248	172
2021-08-19	6566	159
2021-08-20	5993	145
2021-08-21	3991	120
2021-08-22	4804	139
2021-08-23	5717	117
2021-08-24	5249	114
2021-08-25	4966	114
2021-08-26	4698	102
2021-08-27	3525	117
2021-08-28	3436	80
2021-08-29	3948	89
2021-08-30	3724	94
2021-08-31	3357	86
2021-09-01	3062	79
2021-09-02	3436	88
2021-09-03	3167	70
2021-09-04	1743	61
2021-09-05	2430	70
2021-09-06	2710	65
2021-09-07	2497	52
2021-09-08	2558	58
2021-09-09	2558	58
2021-09-10	2325	38
2021-09-11	1327	48
2021-09-12	1871	51
2021-09-13	1953	41
2021-09-14	2074	35
2021-09-15	1901	51
2021-09-16	1862	51
2021-09-17	1907	38
2021-09-18	1190	35
2021-09-19	1383	43
2021-09-20	1555	26
2021-09-21	1376	36
2021-09-22	1144	24
2021-09-23	1673	24
2021-09-24	1233	31
2021-09-25	818	25
2021-09-26	980	21
2021-09-27	1212	25
2021-09-28	1310	31
2021-09-29	1178	17
2021-09-30	860	23
2021-10-01	847	21
2021-10-02	589	24
2021-10-03	617	18
2021-10-04	794	18
2021-10-05	694	23
2021-10-06	703	21
2021-10-07	663	12
2021-10-08	645	7
2021-10-09	415	20
2021-10-10	481	14
2021-10-11	599	11
2021-10-12	543	14
2021-10-13	518	17
2021-10-14	466	7
2021-10-15	396	9
2021-10-16	293	6
2021-10-17	314	16
2021-10-18	339	10
2021-10-19	469	7
2021-10-20	368	6
2021-10-21	243	10
2021-10-22	232	4
2021-10-23	278	9
2021-10-24	275	9
2021-10-25	289	5
2021-10-26	276	6
2021-10-27	306	7
2021-10-28	294	6
2021-10-29	305	7
2021-10-30	166	8
2021-10-31	211	6
2021-11-01	214	2
2021-11-02	229	3
2021-11-03	256	7
2021-11-04	247	7
2021-11-05	196	3
2021-11-06	154	1
2021-11-07	178	4
2021-11-08	215	6
2021-11-09	206	3
2021-11-10	235	2
2021-11-11	237	1
2021-11-12	221	5
2021-11-13	151	6
2021-11-14	223	4
2021-11-15	234	4
2021-11-16	213	2
2021-11-17	266	6
2021-11-18	244	5
2021-11-19	253	7
2021-11-20	178	0
2021-11-21	199	7
2021-11-22	264	2
2021-11-23	284	3
2021-11-24	312	3
2021-11-25	237	9
2021-11-26	239	3
2021-11-27	155	2
2021-11-28	205	3
2021-11-29	227	2
2021-11-30	273	1

## Sheet: variable description
variable	description
Conf.cases	Confirmed COVID-19 cases
deaths	COVID-19 deaths
